# Supplementary material for: Cell-free ascites from ovarian cancer patients induces Warburg metabolism and cell proliferation through TGFβ-ERK signaling
Source: GeroScience. 2024 Jan 10;46(4):3581–97. doi: 10.1007/s11357-023-01056-1 (PMC11226691; doi:10.1007/s11357-023-01056-1)
Supplement: Supplementary file 2 — Supplementary file2 (XLSX 11 KB) [file 11357_2023_1056_MOESM2_ESM.xlsx]

## Sheet: Sheet1
Asc1-CTL			Asc1
Before filtering			Before filtering
total reads:	30.179071 M		total reads:	20.580767 M
total bases:	2.293609 G		total bases:	1.564138 G
Q20 bases:	2.115403 G (92.230311%)		Q20 bases:	1.440190 G (92.075642%)
Q30 bases:	2.047957 G (89.289700%)		Q30 bases:	1.393921 G (89.117473%)
GC content:	48.286175%		GC content:	48.395542%
After filtering			After filtering
total reads:	29.730690 M		total reads:	20.253451 M
total bases:	2.258830 G		total bases:	1.538823 G
Q20 bases:	2.096883 G (92.830485%)		Q20 bases:	1.426702 G (92.713863%)
Q30 bases:	2.031385 G (89.930850%)		Q30 bases:	1.381850 G (89.799120%)
GC content:	48.129959%		GC content:	48.233956%
Filtering result			Filtering result
reads passed filters:	29.730690 M (98.514265%)		reads passed filters:	20.253451 M (98.409603%)
reads with low quality:	438.573000 K (1.453236%)		reads with low quality:	321.097000 K (1.560180%)
reads with too many N:	2.396000 K (0.007939%)		reads with too many N:	1.554000 K (0.007551%)
reads too short:	7.412000 K (0.024560%)		reads too short:	4.665000 K (0.022667%)
Asc2-CTL			Asc2
Before filtering			Before filtering
total reads:	20.613880 M		total reads:	24.704221 M
total bases:	1.566655 G		total bases:	1.877521 G
Q20 bases:	1.440579 G (91.952511%)		Q20 bases:	1.728546 G (92.065332%)
Q30 bases:	1.393756 G (88.963842%)		Q30 bases:	1.673358 G (89.125935%)
GC content:	48.401798%		GC content:	48.686632%
After filtering			After filtering
total reads:	20.260938 M		total reads:	24.285927 M
total bases:	1.539400 G		total bases:	1.845082 G
Q20 bases:	1.426096 G (92.639746%)		Q20 bases:	1.711312 G (92.749909%)
Q30 bases:	1.380883 G (89.702648%)		Q30 bases:	1.657961 G (89.858369%)
GC content:	48.256387%		GC content:	48.514314%
Filtering result			Filtering result
reads passed filters:	20.260938 M (98.287843%)		reads passed filters:	24.285927 M (98.306791%)
reads with low quality:	346.800000 K (1.682362%)		reads with low quality:	408.194000 K (1.652325%)
reads with too many N:	1.666000 K (0.008082%)		reads with too many N:	1.953000 K (0.007906%)
reads too short:	4.476000 K (0.021714%)		reads too short:	8.147000 K (0.032978%)
Asc3-CTL			Asc3
Before filtering			Before filtering
total reads:	25.421732 M		total reads:	18.555366 M
total bases:	1.932052 G		total bases:	1.410208 G
Q20 bases:	1.783483 G (92.310340%)		Q20 bases:	1.291287 G (91.567134%)
Q30 bases:	1.727499 G (89.412686%)		Q30 bases:	1.246886 G (88.418612%)
GC content:	48.298921%		GC content:	48.340946%
After filtering			After filtering
total reads:	25.051479 M		total reads:	18.254739 M
total bases:	1.903433 G		total bases:	1.386956 G
Q20 bases:	1.768231 G (92.896944%)		Q20 bases:	1.278898 G (92.209015%)
Q30 bases:	1.713869 G (90.040938%)		Q30 bases:	1.235822 G (89.103199%)
GC content:	48.155113%		GC content:	48.170422%
Filtering result			Filtering result
reads passed filters:	25.051479 M (98.543557%)		reads passed filters:	18.254739 M (98.379838%)
reads with low quality:	363.346000 K (1.429273%)		reads with low quality:	294.981000 K (1.589734%)
reads with too many N:	2.106000 K (0.008284%)		reads with too many N:	1.421000 K (0.007658%)
reads too short:	4.801000 K (0.018885%)		reads too short:	4.225000 K (0.022770%)
